# Supplementary material for: In situ cryo-electron tomography reveals the progressive biogenesis of basal bodies and cilia in mouse ependymal cells
Source: Nat Commun. 2025 Jul 1;16:5932. doi: 10.1038/s41467-025-61015-6 (PMC12218126; doi:10.1038/s41467-025-61015-6)
Supplement: Supplementary file 11 — Source Data [file 41467_2025_61015_MOESM11_ESM.xlsx]

## Sheet: Fig.1c
Fig. 1c. The percentage of multiciliated cells at day 3 and day 10.
N = 3 biological replicates, 'Exp.' refers to each experimental biological replicate.
		Multicilia in category			n (cells)			Plotted
		Exp.1	Exp.2	Exp.3	Exp.1	Exp.2	Exp.3	AVRG	SD	SEM
	Day3	0.232	0.146	0.161	99	89	93	0.18	0.0459384	0.0265225
	Day10	0.753	0.703	0.81	93	84	84	0.755	0.0535381	0.0309103
	t.test.p.value	0.000145461
	Graphs plotted in Prism 9 version 9.0.0 and statistical calculations in Microsoft Excel version 16.36.

## Sheet: Fig.1d
Fig.1d. The lengths of multicilia at day 3 and day 10.
The average length of three longest cilia per multiciliated cell was used to represent the length of the multicilia.
N = 2 biological replicates, 'Exp.' refers to each experimental biological replicate, i represent single cilia length, ii represent the length of the multicilia.
	DAY3									DAY10
	Length(μm)	CellAveLength(μm)	Length(μm)	CellAveLength(μm)	Plotted					Length(μm)	CellAveLength(μm)	Length(μm)	CellAveLength(μm)	Plotted
	Exp.1-i	Exp.1-ii	Exp.2-i	Exp.2-ii	n (cells)	AVRG	SD	SEM		Exp.1-i	Exp.1-ii	Exp.2-i	Exp.2-ii	n (cells)	AVRG	SD	SEM
	7.227	6.723	4.695	5.072	102	4.53	2.37937	0.235593		11.646	11.4327	8.856	9.529	109	9.83	1.34501	0.128829
	5.943		4.355							11.43		9.408
	6.999		6.166							11.222		10.323
	6.086	5.32567	7.664	6.18233						9.249	9.155	8.734	8.34767
	4.8		5.479							9.336		7.506
	5.091		5.404							8.88		8.803
	5.198	5.94367	4.069	4.09433						7.268	7.44	11.179	10.511
	6.147		3.656							6.229		10.128
	6.486		4.558							8.823		10.226
	3.187	4.271	2.106	2.57033						4.414	5.80667	11.256	11.2477
	3.469		3.054							7.552		10.113
	6.157		2.551							5.454		12.374
	5.584	6.271	7.705	8.10467						9.385	9.73	10.763	11.6593
	6.654		8.141							10.012		12.379
	6.575		8.468							9.793		11.836
	8.045	7.80633	10.354	10.926						9.077	10.685	10.928	10.913
	6.8		11.264							12.138		9.311
	8.574		11.16							10.84		12.5
	1.043	1.07733	2.761	1.97						9.95	12.5833	8.164	8.01167
	1.335		1.929							15.372		6.967
	0.854		1.22							12.428		8.904
	6.188	4.66067	2.045	3.02167						14.298	11.7793	7.189	8.18167
	1.899		3.47							8.697		8.412
	5.895		3.55							12.343		8.944
	3.816	6.257	5.693	5.47067						10.447	11.878	6.184	5.847
	5.684		5.22							12.913		4.658
	9.271		5.499							12.274		6.699
	6.792	6.10333	1.004	1.62733						7.96	9.45267	7.802	8.116
	5.759		2.117							9.661		7.628
	5.759		1.761							10.737		8.918
	8.654	6.31333	7.25	8.92567						10.691	10.863	11.063	9.56033
	7.262		11.384							9.101		8.381
	3.024		8.143							12.797		9.237
	4.45	5.64133	3.489	3.822						6.19	8.182	9.216	10.1933
	6.415		3.416							9.538		10.32
	6.059		4.561							8.818		11.044
	6.438	7.651	3.282	4.93733						9.575	10.2123	10.333	9.83867
	6.952		5.73							11.823		9.535
	9.563		5.8							9.239		9.648
	8.971	9.10567	5.8	3.94933						5.626	5.96233	10.553	11.2313
	9.593		3							6.289		11.655
	8.753		3.048							5.972		11.486
	4.616	4.05433	2.137	2.06967						10.893	10.2043	11.214	10.801
	3.349		2.597							10.421		10.405
	4.198		1.475							9.299		10.784
	5.903	6.70267	2.841	2.77667						14.733	10.968	12.592	12.4017
	5.673		2.728							9.541		12.256
	8.532		2.761							8.63		12.357
	4.485	4.60433	5.894	5.63467						10.252	10.4317	8.09	8.69467
	4.541		4.759							10.823		9.927
	4.787		6.251							10.22		8.067
	1.452	1.47533	8.687	9.30333						10.483	9.67767	9.79	10.7383
	1.063		9.692							9.641		11.725
	1.911		9.531							8.909		10.7
	2.378	2.957	6.845	6.67267						11.218	8.10033	11.491	13.042
	2.592		6.273							6.429		13.537
	3.901		6.9							6.654		14.098
	3.067	3.24967	3.006	3.16433						5.642	7.604	14.276	12.0713
	3.069		2.902							8.232		12.39
	3.613		3.585							8.938		9.548
	3.666	3.956	3.683	4.701						7.801	9.48	10.653	12.2423
	4.459		4.837							11.085		12.601
	3.743		5.583							9.554		13.473
	3.591	2.86233	4.611	4.498						12.808	9.50733	9.358	9.61633
	1.956		5.271							8.686		8.123
	3.04		3.612							7.028		11.368
	7.903	8.96767	5.251	4.78067						6.506	5.36667	12.601	11.638
	8.887		4.495							4.564		11.469
	10.113		4.596							5.03		10.844
	6.647	7.43467	7.198	7.19067						8.937	8.73067	13.519	10.9243
	7.432		6.77							7.839		10.122
	8.225		7.604							9.416		9.132
	2.662	3.968	11.08	9.283						12.147	8.86733	10.196	9.53367
	2.343		6.964							8.43		9.115
	6.899		9.805							6.025		9.29
	2.383	2.54467	4.711	4.32867						9.255	8.32467	12.882	11.525
	2.192		4.126							8.06		10.288
	3.059		4.149							7.659		11.405
	2.174	2.14667	6.278	4.43867						7.809	7.75867	9.109	9.28233
	2.017		4.081							7.271		9.311
	2.249		2.957							8.196		9.427
	1.308	1.69833	3.042	2.91967						7.922	10.797	11.141	12.1947
	1.991		3.122							11.325		12.737
	1.796		2.595							13.144		12.706
	1.668	1.82333	1.88	2.653						12.478	11.8143	12.322	12.5073
	1.647		3.16							11.567		13.525
	2.155		2.919							11.398		11.675
	1.404	1.43933	2.152	4.08467						11.416	12.7707	11.665	9.46567
	1.358		5.962							13.785		7.988
	1.556		4.14							13.111		8.744
	2.617	2.787	1.988	2.858						12.203	10.354	8.052	9.977
	2.639		2.454							9.803		11.086
	3.105		4.132							9.056		10.793
	4.692	4.29167	6.918	6.86767						11.312	10.1257	10.323	9.717
	4.278		6.775							9.507		10.474
	3.905		6.91							9.558		8.354
	2.035	3.50333	1.589	1.39033						9.638	10.477	10.919	10.0387
	2.023		1.099							10.598		9.175
	6.452		1.483							11.195		10.022
	8.274	9.65933	4.138	4.59533						10.096	9.74867	9	6.47767
	10.71		4.149							9.589		6.186
	9.994		5.499							9.561		4.247
	2.291	3.38	2.961	4.56767						10.659	10.6053	8.159	6.80767
	3.262		5.531							10.295		5.427
	4.587		5.211							10.862		6.837
	5.444	4.172	4.866	4.23						11.132	12.601	8.314	9.64267
	3.743		4.243							11.95		10.359
	3.329		3.581							14.721		10.255
	2.046	1.757	4.698	4.265						11.164	11.55	11.367	10.8183
	1.815		3.908							12.463		10.608
	1.41		4.189							11.023		10.48
	5.958	4.69733	3.513	3.02433						9.789	9.07867	13.333	11.303
	5.069		3.402							8.27		10.678
	3.065		2.158							9.177		9.898
	1.57	1.596	7.529	8.067						8.076	8.77867	10.693	9.88767
	1.182		8.941							8.758		9.869
	2.036		7.731							9.502		9.101
	3.109	2.868	10.449	11.0353						8.879	8.95	9.473	8.96333
	2.74		10.973							7.79		8.366
	2.755		11.684							10.181		9.051
	5.275	5.53467	2.686	3.09933						9.41	10.2967	9.189	8.52267
	5.701		3.546							11.863		7.8
	5.628		3.066							9.617		8.579
	3.657	2.80833	10.863	9.426						9.204	9.11333	9.852	9.249
	2.128		9.316							9.411		9.746
	2.64		8.099							8.725		8.149
	6.824	5.98	3.115	2.89567						9.247	9.28233	10.219	10.0273
	5.585		2.115							8.08		9.431
	5.531		3.457							10.52		10.432
	6.044	3.909	4.377	4.71333						10.656	9.883	9.111	9.659
	3.025		5.575							11.154		9.543
	2.658		4.188							7.839		10.323
	2.01	2.33133	1.945	1.919						8.915	8.85033	9.408	9.52733
	2.573		1.841							8.184		8.793
	2.411		1.971							9.452		10.381
	7.486	8.07633	1.788	1.84233						8.92	9.38333	14.545	14.2507
	8.931		1.818							7.736		14.681
	7.812		1.921							11.494		13.526
	6.209	6.13667	1.414	1.40933						10.101	9.88033	11.173	10.6723
	5.686		1.238							10.186		10.11
	6.515		1.576							9.354		10.734
	2.137	1.78933	2.866	3.41867						10.858	10.439	12.247	11.804
	1.786		2.814							9.337		11.016
	1.445		4.576							11.122		12.149
	3.127	2.407	3.166	2.31933						11.429	10.2727	9.658	9.65567
	1.997		2.373							10.08		9.512
	2.097		1.419							9.309		9.797
	2.367	2.46167	2.055	1.963						8.212	8.86867	7.59	8.68733
	2.664		2.142							8.023		8.769
	2.354		1.692							10.371		9.703
	5.081	3.52167	3.218	2.716						6.331	8.19833	6.299	6.45
	4.099		2.677							9.958		6.602
	1.385		2.253							8.306		6.449
										11.485	10.2133	8.515	9.26767
										10.532		7.774
										8.623		11.514
										8.763	9.46633	9.843	9.18867
										9.609		8.598
										10.027		9.125
										10.888	10.801	8.909	9.00633
										10.164		10.374
	t.test.p.value	3.01211e-47								11.351		7.736
										8.535	8.91067
										9.262
	Graphs plotted in Prism 9 version 9.0.0 and statistical calculations in Microsoft Excel version 16.36.									8.935

## Sheet: Fig.6e
Fig.6e. The length distributions of axonemes with full or subdistal localization of CEP41.
N = 3 biological replicates, 'Exp.' refers to each experimental biological replicate.
	FULL								SUBDISTAL
	Length(μm)			Plotted					Length(μm)			Plotted
	Exp.1	Exp.2	Exp.3	n (cells)	AVRG	SD	SEM		Exp.1	Exp.2	Exp.3	n (cells)	AVRG	SD	SEM
	2.066	2.691	3.786	180	3.01	0.887534	0.0661529		8.226	7.874	6.891	180	7.91	1.18613	0.0884091
	2.028	3.835	3.336						5.394	7.887	7.464
	1.738	3.316	3.271						7.227	8.274	7.845
	3.283	2.943	3.936						7.398	8.551	9.009
	2.514	2.757	2.107						6.514	7.487	6.447
	1.419	2.675	2.492						7.461	7.687	7.545
	2.852	4.28	2.765						6.165	7.322	7.024
	2.447	2.341	2.887						6.24	6.334	10.432
	2.278	3.681	1.894						7.522	6.264	8.036
	2.054	2.697	2.2						7.727	7.904	6.578
	1.157	3.139	1.357						7.302	8.174	8.659
	1.533	2.213	2.305						6.74	8.248	7.771
	2.18	3.701	2.66						6.983	5.966	6.827
	2.154	1.819	2.535						9.372	7.806	8.609
	1.104	1.851	1.988						6.951	6.808	7.032
	3.019	2.244	3.627						7.104	6.914	8.409
	1.356	1.836	2.327						6.492	6.652	7.438
	2.187	1.4	1.75						6.741	6.08	7.605
	3.028	3.627	2.316						9.12	8.514	8.377
	2.527	3.348	3.588						9.757	6.747	9.048
	3.153	2.43	2.162						8.75	8.619	9.112
	3.469	2.19	2.166						9.188	9.013	8.334
	2.853	2.307	2.371						9.186	8.974	6.743
	3.668	1.887	2.447						7.441	9.287	8.473
	3.894	3.55	3.129						7.318	7.337	8.194
	2.695	2.557	3.684						6.74	7.691	7.659
	3.778	2.804	4.786						8.904	7.4	7.896
	2.621	3.911	3.097						8.498	7.447	8.041
	3.142	3.624	3.784						9.389	7.732	8.923
	3.326	2.492	3.119						7.971	7.777	9.272
	3.576	3.912	2.718						8.537	8.97	9.464
	2.965	3.061	3.823						9.203	8.19	10.13
	5.003	2.514	2.334						9.291	9.133	9.421
	2.077	3.547	2.44						8.998	7.316	8.395
	1.812	2.847	3.567						9.286	7.859	8.511
	1.242	2.332	3.385						10.53	8.676	8.987
	2.981	2.695	2.68						6.308	7.579	7.25
	3.604	2.876	3.36						6.136	7.692	7.378
	1.581	3.776	4.186						5.273	6.944	6.903
	3.07	2.756	3.363						7.801	7.592	8.853
	2.448	4.053	3.34						8.11	6.848	7.731
	2.041	4.542	4.351						8.083	8.189	9.45
	3.252	1.628	2.322						6.913	8.238	7.358
	2.846	2.085	2.242						7.345	7.874	6.918
	2.592	2.599	2.212						7.797	7.623	6.821
	3.027	4.353	4.677						6.622	5.744	9.592
	3.558	3.515	3.725						6.813	8.681	8.583
	2.273	2.578	3.672						6.841	5.543	9.539
	3.369	3.926	4.348						10.068	9.063	8.933
	3.407	3.911	3.729						9.022	5.448	7.215
	3.3	2.941	4.722						11.374	6.091	8.689
	4.685	2.74	2.283						6.201	7.165	8.754
	5.271	3.795	3.406						6.423	5.891	7.466
	4.494	3.824	2.186						7.163	7.287	8.303
	2.966	4.497	2.73						11.076	8.859	9.361
	3.212	4.442	3.644						10.635	7.613	10.921
	2.537	2.929	3.472						8.123	8.792	10.456
	4.473	3.824	4.894						7.284	6.518	7.573
	5.054	4.624	4.759						6.823	6.806	7.711
	4.189	2.901	3.364						8.717	7.848	9.847
	t.test.p.value	1.78057e-147
	Graphs plotted in Prism 9 version 9.0.0 and statistical calculations in Microsoft Excel version 16.36.

## Sheet: Fig.6h
Fig. 6h. The uncropped immunoblotting of CEP41 knockdown in mEPCs.
N = 4 biological replicates

## Sheet: Fig.6j
Fig. 6j. The percentage of multiciliated cells in mock-treated and CEP41 RNAi-treated cells.
N = 3 biological replicates, 'Exp.' refers to each experimental biological replicate.
		Multicilia in category			n (cells)			Plotted
		Exp.1	Exp.2	Exp.3	Exp.1	Exp.2	Exp.3	AVRG	SD	SEM
	Ctrl-i	0.314	0.326	0.342	245	224	219	0.327	0.0140475	0.00811035
	Cep41-i2	0.155	0.133	0.146	194	188	287	0.145	0.0110604	0.00638575
	t.test.p.value	5.99068e-05
	Graphs plotted in Prism 9 version 9.0.0 and statistical calculations in Microsoft Excel version 16.36.

## Sheet: Suppl.Fig.6b
Supplementary Fig.6b. Gene expression profiles of CEP41, Rsph4a and Hydin during multiciliation. The data were from cDNA microarray results on mTECs cultured at an air-liquid interface for the indicated days to induce multiciliation (https://doi.org/10.1371/journal.pone.0124378).
			Ratio					mRNA level
	Gene Title	Gene Symbol	Day1 vs Day0	Day2 vs Day0	Day3 vs Day0	Day4 vs Day0	Day5 vs Day0	Day0	Day1	Day2	Day3	Day4	Day5	Alignments	Ensembl	SwissProt
	Testis specific gene A14	CEP41/Tsga14	3.74643	12.1032	13.7455	9.11192	5.85676	202.11	757.19	2446.17	2778.1	1841.61	1183.71	chr6:30603461-30604248 (-) // 97.64 // qA3.3	ENSMUSG00000029790	Q3TKI8 /// Q3TTB5 /// Q3TUE7 /// Q99NF3
	Hydrocephalus inducing	Hydin	1.20531	6.5552	14.7347	21.2836	20.2626	67.85	81.78	444.77	999.75	1444.09	1374.82	chr8:113133485-113134153 (+) // 99.1 // qE1	ENSMUSG00000059854	Q80W93
	Radial spoke head 4 homolog A (Chlamydomonas)	Rsph4a	8.03242	22.3438	41.5664	68.1412	73.749	62.62	502.99	1399.17	2602.89	4267	4618.16	chr10:33634941-33635827 (+) // 39.81 // qB1	ENSMUSG00000039552	Q8BYM7

## Sheet: Suppl.Fig.6c
Supplementay Fig. 6c. The uncropped immunoblotting of CEP41 expression in different cells and tissues.
